# Supplementary material for: Combinatorial Analysis of CD4+Tregs, CD8+Teffs, and Inflammatory Indices Predict Response to ICI in ES-SCLC Patients
Source: Cancers (Basel). 2026 Jan 7;18(2):192. doi: 10.3390/cancers18020192 (PMC12838880; doi:10.3390/cancers18020192)
Supplement: Supplementary file 1 [file cancers-18-00192-s001.zip]

Archive with 1 entries (1 files):
- cancers-4058379-supplementary.pdf
